# Supplementary material for: Comparative Transcriptome Analyses of Resistant and Susceptible Near-Isogenic Wheat Lines following Inoculation with Blumeria graminis f. sp. tritici
Source: Int J Genomics. 2017 May 1;2017:7305684. doi: 10.1155/2017/7305684 (PMC5434243; doi:10.1155/2017/7305684)
Supplement: Supplementary file 1 — Table S1. Quality of the RNA-seq data. 4.16 G, 3.62 G, and 4.06 G of clean data were generated at 16 hpi, and 4.23 G, 3.47 G, and 4.15 G clean data were generated at 96 hpi and more than 90% had read qualities of Q30 (0.1% sequencing error-rate) or higher in Table S1. Table S2. Forty seven co-regulated unigenes with RPKM values of 0 in Chancellor at two timepoints. Among the 1028 co-regulated DEGs between T1 versus T3 and T2 versus T3, 119 DEGs with an RPKM value of 0 in T3 were identified. Meanwhile, 95 DEGs with an RPKM value of 0 in T6 were identified among 2204 overlapping DEGs between T4 versus T6 and T5 versus T6. Following the comparison of these 119 and 95 DEGs, 47 unigenes in Chancellor at both time points were identified with an RPKM value of 0. 47 genes and their putative functions annotated in the non-redundant (nr) and Swissprot databases are listed in Table S2. [file 7305684.f1.xls]

## Sheet: Table S1
#Sample	RawData(G)	quality_percent	rRNA_percent	UseRead	UseData(G)	UseGC	UseQ20	UseQ30
Wheat_822-T2-I	5.49134	24.43	1.69	20087420	4.05729	51.84	98.2	92.08
Wheat_822-T4-I	5.63781	23.57	1.43	20934597	4.22837	50.03	98.33	92.6
Wheat_822-T6-I	4.75468	24.59	2.38	17191604	3.47231	52.21	98.17	91.95
Wheat_822-T5-I	5.52678	24.09	0.83	20544571	4.14968	50.96	98.24	92.27
Wheat_822-T3-I	4.86429	24.57	1.06	17910194	3.61744	51.9	98.19	92.06
Wheat_822-T1-I	5.61713	24.9	0.96	20617637	4.16432	52.7	98.16	91.91

## Sheet: Table S2
#ID	Putative function
	Swissprot_annotation	nr_annotation
c100542.graph_c1	--	Disease resistance protein RGA2 [Aegilops tauschii]
c102058.graph_c0	Cysteine-rich receptor-like protein kinase 10 OS=Arabidopsis thaliana GN=CRK10 PE=1 SV=3	hypothetical protein OsJ_31139 [Oryza sativa Japonica Group]
c102287.graph_c1	Putative disease resistance protein RGA4 OS=Solanum bulbocastanum GN=RGA4 PE=2 SV=1	predicted protein [Hordeum vulgare subsp. vulgare]
c105424.graph_c0	--	predicted protein [Hordeum vulgare subsp. vulgare]
c108594.graph_c0	--	Wall-associated receptor kinase 3 [Triticum urartu]
c109163.graph_c0	Cysteine-rich receptor-like protein kinase 25 OS=Arabidopsis thaliana GN=CRK25 PE=2 SV=1	hypothetical protein F775_23201 [Aegilops tauschii]
c110554.graph_c0	--	Histone-lysine N-methyltransferase SUVR4 [Triticum urartu]
c110894.graph_c0	Histone deacetylase 5 OS=Arabidopsis thaliana GN=HDA5 PE=2 SV=1	hypothetical protein F775_00222 [Aegilops tauschii]
c112024.graph_c0	--	hypothetical protein F775_08862 [Aegilops tauschii]
c112818.graph_c0	--	hypothetical protein F775_00978 [Aegilops tauschii]
c115892.graph_c0	--	hypothetical protein TRIUR3_19434 [Triticum urartu]
c115930.graph_c0	--	hypothetical protein TRIUR3_12560 [Triticum urartu]
c116820.graph_c0	Receptor-like protein 12 OS=Arabidopsis thaliana GN=RLP12 PE=2 SV=2	Receptor-like protein 12 [Triticum urartu]
c116830.graph_c0	--	hypothetical protein TRIUR3_11686 [Triticum urartu]
c117525.graph_c0	Serine/arginine repetitive matrix protein 2 OS=Homo sapiens GN=SRRM2 PE=1 SV=2	hypothetical protein TRIUR3_31739 [Triticum urartu]
c117669.graph_c2	Putative disease resistance protein At3g14460 OS=Arabidopsis thaliana GN=At3g14460 PE=3 SV=1	Putative disease resistance RPP13-like protein 1 [Aegilops tauschii]
c118729.graph_c0	--	hypothetical protein OsI_00118 [Oryza sativa Indica Group]
c121829.graph_c1	L-type lectin-domain containing receptor kinase IX.2 OS=Arabidopsis thaliana GN=LECRK92 PE=2 SV=1	Lectin-domain containing receptor kinase A4.2 [Aegilops tauschii]
c124531.graph_c0	Putative protein TPRXL OS=Homo sapiens GN=TPRXL PE=5 SV=2	predicted protein [Hordeum vulgare subsp. vulgare]
c125188.graph_c0	G-type lectin S-receptor-like serine/threonine-protein kinase B120 OS=Arabidopsis thaliana GN=B120 PE=1 SV=1	Putative serine/threonine-protein kinase receptor [Aegilops tauschii]
c125937.graph_c0	--	retrotransposon protein, putative, unclassified [Oryza sativa Japonica Group]
c127649.graph_c0	--	hypothetical protein FOMPIDRAFT_1040305 [Fomitopsis pinicola FP-58527 SS1]
c128407.graph_c1	--	predicted protein [Hordeum vulgare subsp. vulgare]
c129528.graph_c0	--	Breast cancer type 2 susceptibility protein-like protein [Triticum urartu]
c132384.graph_c3	--	hypothetical protein F775_24846 [Aegilops tauschii]
c136963.graph_c0	--	hypothetical protein [Oryza sativa Japonica Group]
c137371.graph_c0	--	hypothetical protein F775_21324 [Aegilops tauschii]
c137493.graph_c0	CD2 homolog OS=African swine fever virus (strain Badajoz 1971 Vero-adapted) GN=Ba71V-058 PE=2 SV=1	hypothetical protein TRIUR3_16589 [Triticum urartu]
c137558.graph_c0	--	hypothetical protein F775_08803 [Aegilops tauschii]
c137950.graph_c0	--	hypothetical protein F775_22422 [Aegilops tauschii]
c138068.graph_c0	--	hypothetical protein RHTO_04531 [Rhodosporidium toruloides NP11]
c138113.graph_c0	40S ribosomal protein S3a OS=Oryza sativa subsp. japonica GN=RPS3A PE=2 SV=2	predicted protein [Hordeum vulgare subsp. vulgare]
c138282.graph_c0	--	PREDICTED: uncharacterized protein LOC100843311 [Brachypodium distachyon]
c139758.graph_c0	Probable disease resistance RPP8-like protein 2 OS=Arabidopsis thaliana GN=RPP8L2 PE=2 SV=1	PREDICTED: disease resistance protein RPM1-like [Brachypodium distachyon]
c68073.graph_c0	--	hypothetical protein SORBIDRAFT_05g010901 [Sorghum bicolor]
c68129.graph_c0	Retrovirus-related Pol polyprotein from transposon 297 OS=Drosophila melanogaster GN=pol PE=4 SV=1	putative polyprotein [Oryza sativa Japonica Group]
c68553.graph_c0	--	predicted protein [Hordeum vulgare subsp. vulgare]
c68918.graph_c0	--	hypothetical protein TRIUR3_04127 [Triticum urartu]
c71678.graph_c0	Vegetative cell wall protein gp1 OS=Chlamydomonas reinhardtii GN=GP1 PE=2 SV=1	hypothetical protein VOLCADRAFT_98215 [Volvox carteri f. nagariensis]
c74159.graph_c0	Vegetative cell wall protein gp1 OS=Chlamydomonas reinhardtii GN=GP1 PE=2 SV=1	plus agglutinin [Chlamydomonas reinhardtii]
c75180.graph_c0	--	unknown [Triticum aestivum]
c78642.graph_c0	--	hypothetical protein F775_22141 [Aegilops tauschii]
c86938.graph_c0	--	hypothetical protein F775_24104 [Aegilops tauschii]
c93459.graph_c0	--	hypothetical protein SORBIDRAFT_05g001100 [Sorghum bicolor]
c97701.graph_c0	--	predicted protein [Hordeum vulgare subsp. vulgare]
c98228.graph_c0	Putative wall-associated receptor kinase-like 16 OS=Arabidopsis thaliana GN=WAKL16 PE=3 SV=1	Wall-associated receptor kinase 5 [Triticum urartu]
c99649.graph_c0	(-)-isopiperitenone reductase OS=Mentha piperita PE=1 SV=1	Salutaridine reductase [Triticum urartu]
